# Supplementary material for: Deep viral blood metagenomics reveals extensive anellovirus diversity in healthy humans
Source: Sci Rep. 2021 Mar 25;11:6921. doi: 10.1038/s41598-021-86427-4 (PMC7994813; doi:10.1038/s41598-021-86427-4)
Supplement: Supplementary file 4 — Supplementary Information 4. [file 41598_2021_86427_MOESM4_ESM.xlsx]

## Sheet: Hoja1
			C00	C01	C02	P01		P02		P03		P04		P05		P06		P07		P08		P09		P10		P11		P12
			centrifuge	centrifuge	centrifuge	centrifuge	recentrifuge	centrifuge	recentrifuge	centrifuge	recentrifuge	centrifuge	recentrifuge	centrifuge	recentrifuge	centrifuge	recentrifuge	centrifuge	recentrifuge	centrifuge	recentrifuge	centrifuge	recentrifuge	centrifuge	recentrifuge	centrifuge	recentrifuge	centrifuge	recentrifuge
		# Total reads	1899926	1201064	1973727	833862	192322	1914291	125327	986168	127638	1861420	150324	2365134	140469	2645018	35120	1713472	368499	1656478	199882	1986734	536796	1488166	167112	2330488	74803	1876158	74729
		# Bacterial reads	316297	187554	582857	55632	1704	237092	4924	120081	3538	230218	8754	355178	55550	328786	4996	181139	6240	191273	5303	215035	5096	169011	5251	349863	8505	224878	4514
Environmental samples			30913	29011	8800	275	29	15622	308	15003	505	32732	115	21761	1165	23969	671	22948	660	20035	271	29370	365	24795	325	56120	737	23509	209
Unclassified bacteria			474	764	661	64	0	404	45	620	51	385	28	1681	167	1072	97	737	77	3263	319	733	42	558	42	2058	19	572	20
Proteobacteria			133168	47739	279446	21024	459	104761	3109	28915	745	82679	6716	123884	3444	134061	1981	50255	1974	55217	1337	53705	1261	56140	740	99399	2318	84573	1791
		Environmental samples	17	37	0	15	0	53	0	13	0	35	0	58	0	214	207	13	0	13	0	58	0	9	0	462	0	14	0
		Unclassified_Proteobacteria	0	0	0	0	0	0	0	0	0	0	0	0	0	0	0	0	0	0	0	15	13	0	0	0	0	0	0
	Alphaproteobacteria		12788	10780	40110	3485	231	10998	1484	3901	256	13539	590	45399	524	8887	326	9586	373	11004	420	10498	518	5860	248	17994	1028	11093	296
		Caulobacterales	399	152	820	309	0	258	0	82	12	115	19	131	40	246	24	321	0	263	0	247	41	234	6	242	70	184	43
		Emcibacterales	0	0	0	0	0	71	71	0	0	0	0	0	0	0	0	0	0	0	0	0	0	0	0	0	0	0	0
		Holosporales	474	180	850	308	0	122	0	94	0	309	16	97	0	179	0	191	0	103	0	109	0	70	0	280	26	94	0
		Magnetococcales	8	6	13	0	0	14	0	0	0	6	0	21	0	16	0	0	0	0	0	10	0	0	0	14	0	13	0
		Parvularculales	0	0	24	0	0	0	0	0	0	0	0	0	0	7	0	0	0	0	0	0	0	41	0	11	0	0	0
		Pelagibacterales	27	29	101	227	131	472	0	42	0	164	66	120	59	44	0	298	7	197	46	65	46	25	0	176	129	50	0
		Rhizobiales	3324	3115	18122	1613	28	4533	1164	1208	115	7922	24	2736	65	3085	101	3347	183	4359	108	3137	56	1877	45	5832	206	5020	96
		Rhodobacterales	1961	938	8309	307	48	1186	46	572	0	2110	217	1708	117	1593	6	1918	74	1192	26	2587	69	1561	27	3458	245	1414	72
		Rhodospirillales	850	279	5134	282	0	750	0	379	0	671	0	333	0	804	9	465	0	860	0	1677	9	410	0	1433	144	778	0
		Rickettsiales	414	2926	835	193	24	2316	88	495	59	486	159	32409	206	590	127	819	35	1649	225	412	105	302	74	1016	87	250	46
		Sphingomonadales	4605	2688	4988	225	0	924	115	455	14	1306	68	7364	37	1769	34	1410	74	1624	15	1697	174	889	20	2206	85	2112	27
		Environmental samples	69	133	32	0	0	108	0	138	56	122	21	57	0	122	25	312	0	26	0	135	18	126	76	364	24	44	12
		Unclassified Alphaproteobacteria	38	56	187	0	0	22	0	10	0	28	0	32	0	79	0	203	0	75	0	59	0	41	0	1113	12	19	0
	Betaproteobacteria		11788	7152	44334	1463	94	8794	111	6546	137	12920	106	8309	119	9121	339	7023	207	8645	102	9286	45	8246	272	20183	181	11810	69
		Burkholderiales	8473	6029	39319	1252	0	6549	7	4220	69	10295	58	4603	100	6910	328	5382	46	5723	34	6894	39	5851	210	16819	115	8894	43
		Neisseriales	595	293	2353	128	79	213	0	1356	16	446	20	1776	7	472	0	490	6	566	39	274	0	778	20	506	12	351	0
		Nitrosomonadales	608	206	1453	32	0	707	69	280	52	1002	0	246	0	414	11	383	0	1458	0	884	0	353	0	764	0	1730	10
		Procabacteriales	0	0	0	0	0	0	0	0	0	0	0	0	0	0	0	0	0	0	0	0	0	0	0	0	0	7	7
		Rhodocyclales	506	93	575	38	15	131	18	73	0	213	28	1096	12	149	0	72	9	251	0	484	0	81	0	282	8	127	9
		Environmental samples	199	163	0	0	0	207	0	186	0	154	0	56	0	137	0	54	0	100	0	86	0	92	0	313	34	117	0
		Unclassified Betaproteobacteria	401	172	306	12	0	174	17	137	0	546	0	191	0	208	0	362	146	148	29	206	6	750	42	575	12	370	0
	Gammaproteobacteria		100714	25763	168386	13570	96	78593	1459	13495	342	46147	4412	55303	546	100110	935	24598	535	30156	784	26253	440	36084	179	48363	939	45960	1328
		Acidiferrobacterales	33	0	49	0	0	8	0	7	0	12	0	6	0	49	0	20	0	12	0	25	0	7	0	27	0	16	0
		Aeromonadales	2927	438	3148	71	0	247	45	986	28	441	0	1745	6	11940	10	401	14	1374	47	259	0	166	0	6503	19	747	0
		Alteromonadales	2161	1013	93477	1280	6	2679	50	811	0	7191	223	2147	23	2559	143	3120	25	2708	0	2801	15	1188	14	2522	180	4525	56
		Cardiobacteriales	18	19	16	0	0	55	0	9	0	6	0	0	0	0	0	10	0	12	0	7	0	0	0	40	0	0	0
		Cellvibrionales	468	419	1467	231	0	243	0	125	0	267	0	2129	0	663	0	425	0	241	0	239	0	1021	0	922	7	238	0
		Chromatiales	467	291	2366	42	0	243	7	178	0	483	0	265	22	617	0	638	0	249	16	290	7	527	0	403	0	4470	0
		Enterobacterales	38530	7859	21484	5761	55	52883	356	5650	54	22239	3777	32038	267	21985	438	8038	152	9829	223	10637	41	10515	92	20536	244	19836	761
		Immundisolibacterales	0	14	77	0	0	0	0	0	0	0	0	0	0	13	0	0	0	0	0	8	0	0	0	36	0	0	0
		Legionellales	7522	468	1989	827	0	490	19	170	0	585	36	158	14	357	0	541	8	492	36	573	0	190	0	952	8	507	0
		Methylococcales	147	160	330	18	0	361	0	39	0	82	0	86	0	122	0	157	0	99	0	436	0	100	0	102	0	284	0
		Nevskiales	112	16	71	0	0	356	155	21	0	204	37	62	0	140	26	56	0	36	0	14	0	24	0	107	0	82	0
		Oceanospirillales	1519	444	2530	274	0	615	85	384	146	1020	28	588	85	627	87	911	21	579	0	764	73	593	17	1576	91	1652	37
		Orbales	76	81	63	7	0	0	0	52	0	123	0	405	0	94	0	11	0	713	0	39	0	8	0	74	0	11	0
		Pasteurellales	1557	3688	1798	276	0	744	0	467	0	1028	0	1851	0	325	8	840	0	1092	79	1146	107	323	0	1819	0	1873	10
		Pseudomonadales	41207	8789	17476	2703	35	9470	389	2707	93	6093	164	4434	9	42998	163	5620	117	6428	186	4852	132	7858	47	7386	185	8402	88
		Salinisphaerales	0	0	34	0	0	0	0	0	0	0	0	0	0	9	0	11	0	0	0	0	0	0	0	22	0	0	0
		Thiotrichales	192	210	2219	67	0	907	6	81	0	1937	89	441	22	301	12	406	52	440	105	479	6	11303	0	423	34	451	0
		Vibrionales	1999	655	7366	1482	0	5422	63	558	21	2134	28	2109	16	14571	0	1867	0	2090	6	1590	16	759	0	1811	30	1357	360
		Xanthomonadales	926	730	9449	43	0	1102	243	945	0	632	0	812	0	1436	0	692	8	3023	25	521	8	773	9	1396	6	420	0
		Environmental samples	119	47	8	0	0	128	7	40	0	312	0	251	9	44	15	50	24	64	15	810	0	156	0	233	118	93	16
		Unclassified_Gammaproteobacteria	76	88	656	328	0	381	34	61	0	151	30	5021	73	224	33	364	114	187	46	235	35	50	0	179	17	142	0
	Deltaproteobacteria		1928	1575	8615	1362	0	2926	38	1345	10	5273	1596	6686	2162	4566	86	3345	811	1605	7	3989	146	1349	27	3705	63	3140	80
		Bradymonadales	6	14	27	0	0	101	0	10	0	54	0	0	0	0	0	11	0	0	0	32	0	97	0	7	0	0	0
		Desulfarculales	0	0	0	0	0	0	0	0	0	0	0	0	0	0	0	0	0	0	0	0	0	0	0	6	6	0	0
		Desulfobacterales	134	125	561	70	0	773	0	451	10	130	0	196	0	127	0	51	10	135	0	371	12	119	0	259	0	202	14
		Desulfovibrionales	170	262	1335	47	0	128	0	113	0	132	0	135	0	243	0	759	0	256	0	236	0	184	0	200	0	359	0
		Desulfurellales	15	6	18	27	0	17	0	0	0	9	0	0	0	6	0	78	0	12	0	19	0	30	0	7	0	7	0
		Desulfuromonadales	312	69	766	161	0	100	32	93	0	231	0	353	0	142	0	273	117	96	0	486	64	134	0	135	23	118	0
		Myxococcales	1144	996	5567	1043	0	1668	6	534	0	4531	1585	3395	6	3863	86	1971	684	1020	7	2651	70	664	14	2621	0	2200	31
		Syntrophobacterales	27	16	240	11	0	101	0	46	0	103	0	26	0	124	0	144	0	29	0	74	0	30	13	37	0	76	0
		Environmental samples	112	33	0	0	0	28	0	72	0	31	11	2183	2156	38	0	16	0	21	0	75	0	59	0	176	34	137	35
		Candidatus_Desulfofervidaceae	0	41	20	0	0	0	0	10	0	0	0	0	0	6	0	8	0	0	0	13	0	0	0	7	0	25	0
	Epsilonproteobacteria		4625	1551	8761	881	28	2522	17	2787	0	3096	12	6321	93	2744	88	4682	48	2352	17	2283	99	3435	14	5821	94	8241	18
		Campylobacterales	3510	1370	8651	823	7	2421	17	2410	0	2972	12	6224	77	1100	55	4568	48	2229	17	2229	99	3373	7	4535	81	7934	18
		Environmental samples	0	0	0	0	0	0	0	0	0	0	0	0	0	7	7	0	0	0	0	0	0	7	7	13	13	0	0
		Nautiliales	1107	138	90	29	0	92	0	371	0	97	0	86	16	1587	0	94	0	86	0	38	0	32	0	1221	0	294	0
		Unclassified_Epsilonproteobacteria	0	29	19	29	21	0	0	6	0	17	0	7	0	45	26	16	0	29	0	11	0	6	0	50	0	8	0
	Zetaproteobacteria		8	0	11	0	0	0	0	0	0	13	0	0	0	11	0	0	0	22	7	7	0	7	0	8	6	10	0
		Mariprofundales	8	0	11	0	0	0	0	0	0	13	0	0	0	11	0	0	0	22	7	7	0	7	0	8	6	9	0
	Oligoflexia		166	115	1473	36	0	93	0	223	0	206	0	425	0	7089	0	132	0	473	0	164	0	359	0	643	7	294	0
		Bdellovibrionales	71	71	738	19	0	41	0	70	0	88	0	327	0	6952	0	67	0	63	0	111	0	83	0	115	0	111	0
		Bacteriovoracles	67	24	544	12	0	32	0	147	0	75	0	71	0	126	0	40	0	391	0	34	0	263	0	440	7	20	0
		Silvanigrellales	28	18	191	0	0	20	0	6	0	43	0	27	0	11	0	25	0	19	0	19	0	13	0	88	0	162	0
	Acidithiobacillia		15	9	104	39	10	7	0	8	0	53	0	13	0	0	0	7	0	17	0	15	0	21	0	53	0	7	0
		Acidithiobacillales	15	9	104	39	10	7	0	8	0	53	0	13	0	0	0	7	0	17	0	15	0	21	0	53	0	7	0
	Hydrogenophilalia		11	17	115	0	0	0	0	0	0	424	0	0	0	8	0	0	0	0	0	0	0	0	0	98	0	0	0
		Hydrogenophilales	11	17	115	0	0	0	0	0	0	424	0	0	0	8	0	0	0	0	0	0	0	0	0	98	0	0	0
Terrabacteria group
Actinobacteria			15169	6415	60374	2150	180	6280	99	3026	87	8712	598	9805	915	6903	490	8310	457	8807	1654	14952	272	6075	205	15761	328	11168	380
		Unclassified_Actinobacteria	70	26	20	0	0	7	0	9	0	23	0	7	0	16	0	36	0	46	0	154	0	160	0	155	0	62	0
	Actinobacteria		13635	6084	59558	1837	180	6033	83	2628	87	8053	577	8965	909	6604	483	7602	440	7607	908	14193	241	5456	205	14087	279	10429	328
		Acidothermales	0	0	8	0	0	0	0	0	0	0	0	0	0	7	0	0	0	0	0	12	0	0	0	0	0	0	0
		Actinomycetales	251	88	617	14	7	93	0	61	0	214	7	232	10	246	59	99	22	667	448	252	9	120	7	173	35	209	7
		Actinopolysporales	8	15	10	49	0	0	0	0	0	0	0	0	0	0	0	0	0	0	0	0	0	0	0	0	0	8	0
		Bifidobacteriales	129	287	517	79	0	269	0	112	0	102	0	539	0	68	0	138	0	372	0	273	12	89	0	217	7	150	0
		Candidatus Actinomarinales	6	18	7	0	0	0	0	0	0	0	0	16	0	0	0	37	0	0	0	25	0	0	0	18	0	26	0
		Candidatus Nanopelagicales	301	45	183	110	0	19	0	95	0	52	0	15	0	44	10	40	0	48	0	271	0	346	0	670	7	8	0
		Catenulisporales	10	0	125	0	0	0	0	0	0	0	0	0	0	0	0	13	0	7	0	131	0	8	0	34	0	0	0
		Corynebacteriales	6199	1234	18682	362	10	854	8	671	0	1494	32	1424	7	1008	158	2383	240	1799	257	1139	61	1127	18	3898	62	3857	27
		Frankiales	190	11	722	0	0	59	0	70	0	18	0	34	0	37	0	26	0	22	0	68	0	176	15	41	0	51	0
		Geodermatophilales	55	0	293	16	0	0	0	0	0	0	0	17	0	11	0	6	0	35	0	44	0	13	0	10	0	16	0
		Glycomycetales	71	0	25	0	0	0	0	0	0	0	0	0	0	0	0	0	0	0	0	0	0	0	0	0	0	0	0
		Jiangellales	22	7	132	0	0	0	0	0	0	0	0	0	0	0	0	8	0	16	0	0	0	7	0	8	0	20	0
		Kineosporiales	7	0	35	0	0	0	0	0	0	0	0	0	0	0	0	0	0	0	0	0	0	0	0	0	0	0	0
		Micrococcales	2657	2457	18426	594	163	1012	20	841	65	2891	414	4095	750	1307	28	2293	80	1937	131	7814	86	1604	114	4905	64	2151	97
		Micromonosporales	133	134	2060	11	0	68	0	31	6	172	27	94	10	147	6	104	0	234	0	187	36	78	0	215	14	128	22
		Nakamurellales	0	0	210	0	0	10	0	0	0	8	0	8	0	0	0	10	0	13	0	10	0	0	0	0	0	12	0
		Propionibacteriales	681	208	989	201	0	441	0	133	0	476	0	474	0	361	0	562	13	508	14	1051	0	376	0	934	0	369	6
		Pseudonocardiales	243	199	3224	44	0	104	0	53	0	206	0	208	8	240	13	255	0	273	0	155	0	167	0	289	0	256	0
		Streptomycetales	1853	860	9928	267	0	2872	46	291	16	1714	97	986	37	2637	209	1207	85	986	58	1596	37	924	51	1877	90	2584	169
		Streptosporangiales	35	31	854	0	0	68	9	32	0	250	0	118	87	43	0	52	0	66	0	155	0	38	0	115	0	335	0
		Environmental samples	71	146	8	0	0	16	0	93	0	102	0	102	0	101	0	107	0	89	0	115	0	59	0	119	0	35	0
		Unclassified_Actinobacteria	13	18	74	8	0	57	0	0	0	42	0	97	0	103	0	12	0	46	0	18	0	19	0	125	0	39	0
	Acidimicrobiia		83	61	110	0	0	8	0	206	0	31	0	25	0	24	0	42	0	117	102	45	0	96	0	89	23	35	18
		Acidimicrobiales	83	61	110	0	0	8	0	206	0	31	0	25	0	24	0	42	0	110	95	45	0	96	0	88	23	35	18
		Environmental samples	0	0	0	0	0	0	0	0	0	0	0	0	0	0	0	0	0	7	7	0	0	0	0	0	0	0	0
	Coriobacteriia		75	103	378	310	0	157	16	49	0	428	15	588	6	64	7	272	17	947	644	312	31	144	0	680	20	243	16
		Coriobacteriales	38	62	235	38	0	64	7	40	0	258	15	106	6	39	0	152	6	767	644	154	9	112	0	179	0	49	0
		Eggerthellales	37	39	143	272	0	93	9	9	0	170	0	482	0	25	7	120	11	177	0	156	22	31	0	500	20	191	16
	Thermoleophilia		24	8	15	0	0	0	0	0	0	7	0	61	0	29	0	6	0	0	0	12	0	18	0	17	0	14	0
		Solirubrobacterales	24	8	15	0	0	0	0	0	0	7	0	61	0	29	0	6	0	0	0	12	0	18	0	17	0	14	0
	Rubrobacteria		28	11	24	0	0	0	0	0	0	7	6	14	0	68	0	0	0	8	0	11	0	10	0	17	6	73	18
		Rubrobacterales	26	11	24	0	0	0	0	0	0	7	6	14	0	68	0	0	0	8	0	11	0	9	0	17	6	73	18
	Nitriliruptoria		13	0	247	0	0	0	0	0	0	6	0	20	0	0	0	7	0	0	0	39	0	25	0	20	0	6	0
		Egibacterales	0	0	60	0	0	0	0	0	0	0	0	0	0	0	0	0	0	0	0	0	0	22	0	10	0	0	0
		Egicoccales	0	0	161	0	0	0	0	0	0	0	0	0	0	0	0	0	0	0	0	37	0	0	0	0	0	0	0
		Euzebyales	9	0	26	0	0	0	0	0	0	0	0	16	0	0	0	0	0	0	0	0	0	0	0	8	0	0	0
Cyanobacteria/Melainabacteria group.
Cyanobacteria			17826	5951	50918	2735	0	20279	17	7529	872	7580	98	9599	154	20392	100	9732	334	11657	221	8272	243	7909	330	13725	301	11413	172
		Chroococcidiopsidales	42	52	17	18	0	33	0	24	0	45	0	52	0	135	0	146	0	17	0	90	0	29	0	160	15	83	0
		Environmental samples	473	546	0	0	0	274	0	199	0	878	0	893	0	394	0	401	0	671	0	801	0	533	0	1119	0	1337	0
		Gloeomargaritales	13	0	233	0	0	7	0	7	0	8	0	8	0	45	0	0	0	7	0	0	0	15	0	26	0	14	0
		Nostocales	8222	1078	44521	963	0	13656	0	2856	43	1527	20	2208	84	5566	0	2513	264	3770	61	1632	41	1052	0	4538	56	3620	99
		Pleurocapsales	183	116	47	14	0	34	0	47	6	32	0	51	6	63	20	55	0	49	0	138	0	89	55	278	44	124	38
		Synechococcales	5250	1974	1993	987	0	2013	17	2795	817	3088	39	2611	8	3701	67	3261	70	3250	133	3041	180	4629	201	4017	132	2561	28
		Unclassified Cyanobacteria	23	33	60	9	0	28	0	0	0	108	26	10	0	21	6	64	0	12	0	17	0	0	0	57	38	13	0
	Oscillatoriophycideae		2602	1397	2553	729	0	4068	0	1240	6	1678	13	3466	56	9373	7	3130	0	3572	27	2125	22	1228	74	2904	16	2820	7
		Chroococcales	625	360	1116	457	0	323	0	406	6	765	13	2592	12	1352	7	348	0	894	0	668	22	320	24	519	0	867	7
		Oscillatoriales	1977	1037	1437	272	0	3745	0	834	0	913	0	874	44	8021	0	2782	0	2678	27	1457	0	908	50	2385	16	1953	0
	Gloeobacteria		15	17	73	0	0	23	0	10	0	12	0	7	0	33	0	15	0	13	0	20	0	41	0	24	0	14	0
		Gloeobacterales	14	16	73	0	0	23	0	10	0	12	0	7	0	33	0	14	0	13	0	20	0	37	0	24	0	14	0
candidatus_Melainabacteria			12	28	11	18	0	25	0	7	0	12	0	77	0	0	0	21	0	11	0	11	0	0	0	15	0	39	0
Firmicutes			30701	31849	85360	13821	576	32653	388	18722	957	29434	744	97130	49422	25117	680	24883	794	27862	662	27109	2212	24022	2976	44921	2566	31845	1181
		Environmental samples	12	0	0	0	0	0	0	0	0	32	0	13	0	0	0	7	0	7	0	30	0	0	0	616	571	0	0
		Unclassified_Firmicutes sensu stricto	0	0	0	0	0	48	44	0	0	9	9	0	0	262	262	7	6	12	8	0	0	13	12	35	35	16	14
	Bacilli		19002	15352	68383	8692	518	20455	251	13515	832	16507	531	90558	49274	13799	322	14165	538	18597	469	18795	1172	13240	149	27324	1457	22317	1031
		Bacillales	15221	11887	55753	6755	510	16616	129	9895	760	11599	381	27143	6550	9323	191	9429	265	12575	147	13576	565	9032	58	20112	618	16308	491
		Lactobacillales	3720	3453	12462	1918	8	3812	122	3598	72	4837	150	63302	42724	4409	131	4676	273	5934	322	5145	607	4143	91	7112	839	5962	540
	Clostridia		5257	15815	14547	4618	15	11119	93	4264	116	12088	177	6062	148	10217	88	7574	215	8082	185	6523	156	9573	2815	15062	461	8053	119
		Clostridiales	4594	14515	12375	3512	15	10070	70	3852	69	11101	127	5130	6	8862	31	6469	215	6584	162	6015	122	6412	663	13232	445	7110	77
		Halanaerobiales	64	71	344	55	0	112	0	40	0	236	0	68	0	488	0	135	0	168	0	31	0	190	0	107	0	339	0
		Natranaerobiales	121	0	53	0	0	0	0	0	0	0	0	13	0	0	0	0	0	0	0	20	0	8	0	64	0	9	0
		Thermoanaerobacterales	464	1206	1754	1050	0	844	23	360	47	733	50	847	142	846	57	963	0	1313	23	437	34	2950	2152	1446	16	565	42
	Erysipelotrichia		61	75	148	55	43	51	0	314	0	143	27	50	0	290	8	943	0	69	0	122	0	49	0	463	23	183	0
		Erysipelotrichales	61	75	148	55	43	51	0	314	0	143	27	50	0	290	8	943	0	69	0	122	0	49	0	463	23	183	0
	Limnochordia		0	0	28	0	0	0	0	0	0	0	0	9	0	0	0	0	0	0	0	0	0	0	0	0	0	0	0
		Limnochordales	0	0	28	0	0	0	0	0	0	0	0	9	0	0	0	0	0	0	0	0	0	0	0	0	0	0	0
	Negativicutes		5987	71	1155	99	0	145	0	218	9	212	0	180	0	162	0	1477	35	740	0	467	7	95	0	265	19	195	17
		Acidaminococcales	8	9	44	0	0	0	0	20	9	22	0	6	0	14	0	120	35	337	0	12	0	0	0	10	0	6	0
		Selenomonadales	5907	26	785	80	0	127	0	174	0	130	0	36	0	72	0	1055	0	369	0	353	7	59	0	163	0	147	0
		Veillonellales	72	36	325	15	0	15	0	24	0	60	0	135	0	74	0	301	0	33	0	99	0	30	0	89	19	41	17
	Tissierellia		222	229	651	40	0	493	0	258	0	143	0	103	0	215	0	439	0	238	0	1033	877	146	0	695	0	672	0
		Tissierellales	220	224	642	40	0	460	0	238	0	142	0	83	0	208	0	436	0	235	0	1032	877	106	0	693	0	634	0
		Unclassified_Tissierellia	0	0	6	0	0	33	0	20	0	0	0	20	0	7	0	0	0	0	0	0	0	40	0	0	0	38	0
Tenericutes			2702	1770	3522	1079	66	4163	444	3453	64	1808	121	2060	80	857	282	2831	837	2265	155	1231	196	869	54	1873	106	1994	187
		Environmental samples	0	324	0	0	0	0	0	0	0	0	0	45	0	0	0	0	0	0	0	0	0	0	0	0	0	0	0
		Candidatus_Izimplasma	7	6	16	0	0	7	0	0	0	0	0	0	0	6	0	149	0	0	0	0	0	8	0	0	0	0	0
		Unclassified Tenericutes	10	7	37	0	0	12	0	27	0	0	0	0	0	0	0	10	0	63	0	23	0	7	0	141	0	6	0
	Mollicutes		2679	1417	3468	1076	66	4143	444	3421	64	1760	121	2007	80	846	282	2659	837	2200	155	1204	196	851	54	1724	106	1981	187
		Acholeplasmatales	91	95	208	106	11	133	0	123	11	113	36	194	0	131	0	66	20	106	34	82	28	127	15	183	39	381	16
		Anaeroplasmatales	0	0	0	0	0	0	0	0	0	0	0	0	0	0	0	0	0	0	0	0	0	0	0	0	0	7	7
		Entomoplasmatales	169	390	1016	477	0	329	0	2496	0	911	26	1115	0	92	0	650	16	439	69	278	93	216	20	298	17	221	20
		Mycoplasmatales	2398	925	2239	493	55	3681	444	801	53	728	59	695	80	615	282	1942	801	1653	52	842	75	502	19	1229	42	1370	144
		Unclassified_Mollicutes	0	0	0	0	0	0	0	0	0	0	0	0	0	0	0	0	0	0	0	0	0	0	0	8	8	0	0
Chloroflexi			315	630	1283	28	0	183	11	645	29	437	7	480	46	292	0	393	29	276	0	1389	0	712	14	1533	156	320	0
		Environmental samples	59	189	8	0	0	11	0	53	0	63	0	17	0	28	0	25	0	0	0	172	0	75	0	206	0	39	0
		Unclassified Chloroflexi	0	0	0	0	0	0	0	19	19	0	0	0	0	0	0	0	0	0	0	0	0	0	0	0	0	0	0
	Anaerolineae		50	33	173	0	0	21	0	53	0	54	0	53	0	44	0	75	20	29	0	103	0	38	0	224	148	46	0
		Anaerolineales	50	33	173	0	0	21	0	53	0	54	0	53	0	44	0	70	20	29	0	103	0	38	0	76	0	46	0
		Environmental samples	0	0	0	0	0	0	0	0	0	0	0	0	0	0	0	0	0	0	0	0	0	0	0	148	148	0	0
	Ardenticatenia		40	30	7	0	0	39	0	24	0	32	0	22	0	7	0	14	0	0	0	8	0	14	0	76	0	10	0
		Ardenticatenales	40	30	7	0	0	39	0	24	0	32	0	22	0	7	0	14	0	0	0	8	0	14	0	76	0	10	0
	Caldilineae		55	242	223	0	0	36	11	10	0	20	7	44	19	17	0	26	9	18	0	24	0	135	14	85	0	17	0
		Caldilineales	55	242	223	0	0	36	11	9	0	20	7	44	19	17	0	26	9	18	0	24	0	135	14	85	0	17	0
	Chloroflexia		36	54	412	16	0	17	0	40	0	98	0	27	0	67	0	39	0	105	0	631	0	45	0	83	0	152	0
		Chloroflexales	31	45	285	16	0	14	0	36	0	83	0	20	0	61	0	38	0	102	0	629	0	36	0	68	0	126	0
		Herpetosiphonales	0	9	127	0	0	0	0	0	0	15	0	7	0	0	0	0	0	0	0	0	0	8	0	15	0	26	0
	Dehalococcoidia		21	19	82	0	0	15	0	110	10	34	0	87	27	14	0	96	0	58	0	262	0	89	0	103	8	6	0
		Dehalococcoidales	16	12	53	0	0	0	0	96	0	23	0	46	0	11	0	21	0	51	0	256	0	80	0	61	0	0	0
	Ktedonobacteria		38	51	346	0	0	35	0	322	0	28	0	215	0	101	0	111	0	42	0	170	0	298	0	738	0	45	0
		Ktedonobacterales	31	41	320	0	0	26	0	318	0	26	0	211	0	96	0	109	0	38	0	62	0	285	0	727	0	36	0
		Thermogemmatisporales	7	10	26	0	0	9	0	0	0	0	0	0	0	0	0	0	0	0	0	108	0	12	0	10	0	0	0
	Thermomicrobia		6	8	32	0	0	0	0	6	0	61	0	0	0	12	0	0	0	0	0	6	0	0	0	8	0	0	0
		Thermomicrobiales	0	0	22	0	0	0	0	0	0	0	0	0	0	0	0	0	0	0	0	0	0	0	0	0	0	0	0
		Sphaerobacterales	0	0	10	0	0	0	0	6	0	57	0	0	0	8	0	0	0	0	0	0	0	0	0	8	0	0	0
Deinococcus-Thermus			368	205	1387	130	0	464	10	190	0	772	0	630	34	442	14	557	101	203	7	443	83	386	181	1171	481	133	0
	Deinococci		368	205	1387	130	0	464	10	190	0	772	0	630	34	442	14	557	101	203	7	443	83	385	181	1171	481	133	0
		Thermales	146	107	605	124	0	338	0	42	0	163	0	557	34	156	0	305	101	83	7	261	33	110	48	652	470	78	0
		Deinococcales	215	98	781	6	0	126	10	148	0	609	0	73	0	286	14	251	0	120	0	182	50	275	133	514	11	55	0
Armatimonadetes			77	55	200	0	0	118	0	25	0	214	0	61	0	134	11	70	0	80	0	97	0	266	0	319	0	344	0
		Environmental samples	0	0	0	0	0	0	0	0	0	0	0	0	0	11	11	0	0	0	0	0	0	0	0	0	0	0	0
		Unclassified Armatimonadetes	9	10	161	0	0	0	0	0	0	22	0	7	0	80	0	36	0	6	0	57	0	62	0	64	0	149	0
	Chthonomonadetes		28	0	25	0	0	95	0	0	0	106	0	47	0	7	0	11	0	34	0	0	0	64	0	98	0	128	0
		Chtlonomonadales	28	0	25	0	0	95	0	0	0	106	0	47	0	7	0	11	0	34	0	0	0	64	0	98	0	128	0
	Fimbriimonadia		37	38	14	0	0	17	0	16	0	84	0	0	0	30	0	18	0	40	0	36	0	40	0	149	0	33	0
		Fimbriiimonadales	37	38	14	0	0	17	0	16	0	84	0	0	0	30	0	18	0	40	0	36	0	40	0	149	0	33	0
FCB group
Bacteroidetes/Chlorobi group			24738	10572	52177	10651	224	20362	227	11643	50	23472	88	15810	37	52340	116	17886	200	16448	179	22636	149	13158	51	28454	720	20216	291
Bacteroidetes			24206	10453	51603	10597	202	20260	217	11307	50	23338	88	15679	37	45793	116	17709	200	15213	179	22432	149	13054	51	28301	720	19825	256
		Bacteroidetes_Order_II_Incertae_Sedis	42	56	312	0	0	33	0	70	0	79	0	51	0	133	0	74	0	144	0	34	0	56	0	49	0	49	0
		Environmental samples	282	54	0	0	0	28	0	72	0	183	0	254	0	51	0	107	0	217	0	566	0	291	0	188	0	74	0
		Unclassified Bacteroidetes	117	39	203	0	0	55	0	32	0	75	0	37	0	131	0	171	70	98	0	58	0	216	0	657	0	63	0
	Bacteroidia		2565	911	4800	1195	36	1662	0	1273	32	1969	39	645	0	724	88	3323	38	1209	13	1362	8	641	16	1248	7	1291	59
		Bacteroidales	2491	853	4273	1172	36	704	0	865	32	1811	39	555	0	621	88	1952	38	1049	13	1219	8	568	16	1140	7	1069	59
		Marinilabiliales	73	50	527	23	0	958	0	408	0	158	0	90	0	102	0	1371	0	160	0	142	0	69	0	108	0	222	0
	Chitinophagia		1181	716	1745	256	0	2260	0	597	0	374	6	1139	0	532	0	1044	0	644	0	804	0	748	0	1372	0	671	0
		Chitinophagales	1181	716	1745	256	0	2260	0	597	0	374	6	1139	0	532	0	1044	0	644	0	804	0	748	0	1372	0	671	0
	Cytophagia		2322	1122	5828	710	0	1081	0	1220	0	2504	0	1379	27	4521	0	1971	0	2547	0	2421	0	1192	0	3349	23	1648	21
		Cytophagales	2322	1122	5828	710	0	1081	0	1220	0	2504	0	1379	27	4521	0	1971	0	2547	0	2421	0	1192	0	3349	23	1648	21
	Flavobacteriia		16441	6803	34800	7127	166	13742	217	6837	18	17196	43	8850	10	38846	28	9667	78	8656	166	14719	132	8780	28	18836	631	12796	165
		Environmental samples	0	41	24	0	0	0	0	8	0	6	0	21	0	0	0	6	0	0	0	0	0	10	0	11	0	0	0
		Flavobacteriales	16435	6762	34776	7127	166	13739	217	6819	8	17189	43	8829	10	38844	28	9661	78	8651	166	14714	132	8770	28	18825	631	12792	165
		Unclassified_Flavobacteria	0	0	0	0	0	0	0	10	0	0	0	0	10	0	6	0	0	0	0	0	0	0	7	0	10	0	0
	Saprospiria		228	28	197	277	0	56	0	26	0	67	0	32	0	98	0	209	0	180	0	64	0	84	0	148	0	41	0
		Saprospirales	228	28	197	277	0	56	0	26	0	67	0	32	0	98	0	209	0	180	0	64	0	84	0	148	0	41	0
	Sphingobacteriia		794	288	3039	1024	0	620	0	1035	0	643	0	3221	0	619	0	874	14	1238	0	2140	9	852	7	1496	59	2563	11
		Environmental samples	108	0	0	0	0	54	0	22	0	37	0	87	0	42	0	42	0	23	0	215	0	22	0	158	0	47	0
		Sphingobacteriales	686	280	3038	1024	0	566	0	1013	0	606	0	3092	0	577	0	832	14	1215	0	1925	9	830	7	1297	59	2507	11
Balneolaeota			38	17	33	0	0	0	0	0	0	10	0	0	0	10	0	0	0	20	0	9	0	10	0	10	0	53	0
Chlorobi			218	83	392	42	22	88	10	70	0	110	0	110	0	290	0	156	0	1077	0	130	0	85	0	114	0	329	35
		Environmental samples	6	0	0	0	0	0	0	0	0	0	0	15	0	0	0	0	0	0	0	0	0	0	0	0	0	6	0
	Chlorobia		212	80	392	42	22	85	10	67	0	105	0	95	0	285	0	152	0	1074	0	125	0	82	0	111	0	323	35
		Chlorobiales	212	80	392	42	22	85	10	67	0	105	0	95	0	285	0	152	0	1074	0	125	0	82	0	111	0	323	35
Ignavibacteriae			275	19	149	10	0	11	0	263	0	14	0	16	0	6247	0	17	0	138	0	61	0	9	0	28	0	9	0
	Ignavibacteria		275	19	149	10	0	11	0	263	0	14	0	16	0	6247	0	17	0	138	0	61	0	9	0	28	0	9	0
		Ignavibacteriales	275	19	149	10	0	11	0	263	0	14	0	16	0	6247	0	17	0	138	0	61	0	9	0	28	0	9	0
Fibrobacteres			0	14	10	0	0	0	0	0	0	7	0	0	0	36	0	23	0	12	0	12	0	6	0	6	0	0	0
	Fibrobacteria		0	13	10	0	0	0	0	0	0	7	0	0	0	36	0	23	0	12	0	12	0	6	0	6	0	0	0
		Fibrobacterales	0	13	10	0	0	0	0	0	0	7	0	0	0	36	0	23	0	12	0	12	0	6	0	6	0	0	0
Gemmatimonadetes			0	13	10	0	0	0	9	0	0	7	0	0	0	36	0	23	8	12	0	12	6	6	0	6	0	0	0
		Environmental samples	0	0	0	0	0	9	9	0	0	0	0	0	0	0	0	0	0	0	0	6	6	0	0	0	0	0	0
	Gemmatimonadetes		399	104	235	0	0	745	0	0	0	10	0	146	0	36	0	985	8	60	0	171	0	351	0	194	0	24	0
		Gemmatimonadales	399	104	235	0	0	745	0	0	0	10	0	146	0	36	0	985	8	60	0	171	0	351	0	194	0	24	0
Candidatus_Cloacimonetes			0	0	14	0	0	0	0	0	0	9	0	9	0	0	0	0	0	137	0	18	0	0	0	20	0	0	0
Candidatus_Latescibateria			27	0	0	0	0	0	0	0	0	0	0	0	0	0	0	0	0	7	0	6	0	0	0	13	0	8	0
Candidatus_Marinimicrobia			0	0	0	0	0	0	0	0	0	0	0	0	0	8	8	0	0	9	9	0	0	7	7	9	9	29	29
Candidatus_Omnitrophica			0	9	0	0	0	0	0	0	0	10	0	0	0	0	8	0	0	0	9	51	0	0	7	0	9	0	29
Chlamydiae			221	246	394	99	17	114	7	147	9	2444	15	442	7	715	354	316	45	1217	116	697	16	385	6	1326	32	145	35
	Chlamydiia		221	246	394	99	17	114	7	147	9	2444	15	442	7	715	354	316	45	1217	116	697	16	385	6	1326	32	145	35
		Environmental samples	0	0	0	0	0	0	0	0	0	0	0	0	0	244	244	0	0	0	0	0	0	0	0	0	0	0	0
		Chlamydiales	36	9	149	42	17	49	7	29	9	43	15	299	7	136	81	69	33	84	23	409	9	41	0	162	17	63	35
		Parachlamydiales	165	235	245	57	0	63	0	91	0	2399	0	140	0	306	29	245	12	1131	93	286	7	312	6	1159	15	80	0
Kiritimatiellaeota			0	0	20	0	0	0	0	0	0	0	0	0	0	8	8	12	10	8	7	9	9	8	7	31	31	0	0
	Kiritimatiellae		0	0	20	0	0	0	0	0	0	0	0	0	0	8	8	12	10	8	7	9	9	8	7	31	31	0	0
		Kiritimatiellales	0	0	20	0	0	0	0	0	0	0	0	0	0	8	8	12	10	8	7	9	9	8	7	31	31	0	0
Lentisphaerae			21	0	12	6	0	18	0	6	0	46	0	0	0	0	0	0	0	9	0	17	0	24	0	12	0	8	0
	Lentisphaeria		20	0	12	6	0	16	0	0	0	46	0	0	0	0	0	0	0	8	0	16	0	21	0	10	0	8	0
		Victivallales	20	0	12	6	0	16	0	0	0	46	0	0	0	0	0	0	0	8	0	16	0	21	0	10	0	8	0
Planctomycetes			2966	3893	2069	55	0	1367	0	1225	0	2886	72	2761	13	2463	0	3552	34	1821	0	5641	14	2599	20	7564	104	4126	19
		Candidatus_Brocadiae	19	50	70	0	0	10	0	0	0	76	64	7	0	10	0	14	0	10	0	36	8	35	0	89	72	258	0
	Planctomycetia		2828	3690	1790	19	0	1280	0	1202	0	2649	8	2191	13	2382	0	3093	34	1656	0	5261	6	2475	20	6969	32	3633	19
		Planctomycetales	2828	3690	1790	19	0	1280	0	1202	0	2648	8	2190	13	2382	0	3089	34	1656	0	5260	6	2475	20	6966	32	3633	19
	Phycisphaerae		91	70	209	36	0	69	0	15	0	67	0	559	0	47	0	410	0	105	0	310	0	50	0	456	0	219	0
		Phycisphaerales	52	6	22	0	0	15	0	7	0	25	0	25	0	10	0	12	0	30	0	40	0	0	0	18	0	26	0
		Sedimentisphaerales	9	8	123	0	0	11	0	0	0	32	0	0	0	14	0	248	0	29	0	80	0	17	0	9	0	78	0
		Unclassified_Phycisphaerae	14	50	64	35	0	41	0	0	0	7	0	525	0	21	0	119	0	37	0	151	0	20	0	141	0	42	0
Verrucomicrobia			6170	5151	672	62	0	2489	0	1939	0	5510	15	14818	0	5119	125	10491	8	11097	6	10371	29	5657	0	9096	177	5178	10
		Environmental samples	550	475	26	0	0	274	0	152	0	719	0	1651	0	797	0	1181	0	2825	0	858	15	634	0	1282	6	695	0
		Unclassified_Verrucomicrobia	49	12	89	0	0	0	0	6	0	16	0	11	0	0	0	23	0	14	0	32	0	12	0	16	0	11	0
	Methylacidiphilae		204	45	26	0	0	50	0	19	0	39	0	25	0	37	0	108	0	189	0	140	0	43	0	440	0	63	0
		Methylacidiphilales	204	45	26	0	0	50	0	19	0	39	0	25	0	37	0	108	0	189	0	140	0	43	0	440	0	63	0
	Opitutae		237	111	367	59	0	101	0	118	0	93	0	132	0	176	52	291	0	603	0	276	0	296	0	821	0	113	0
		Puniceicoccales	22	14	42	0	0	45	0	21	0	25	0	17	0	25	52	23	0	58	0	50	0	32	0	166	0	34	0
		Opituales	213	97	325	56	0	56	0	97	0	68	0	115	0	151	0	268	0	545	0	225	0	264	0	654	0	79	0
	Spartobacteria		43	109	0	0	0	33	0	10	0	137	0	30	0	55	21	146	0	30	0	70	0	19	0	76	0	41	0
		Candidatus_Xiphinematobacter	31	9	0	0	0	17	0	0	0	65	0	23	0	21	0	138	0	27	0	66	0	0	0	25	0	41	0
		Chthoniobacterales	12	100	0	0	0	16	0	8	0	72	0	6	0	13	0	8	0	0	0	0	0	15	0	51	0	0	0
		Environmental samples	0	0	0	0	0	0	0	0	0	0	0	0	0	21	21	0	0	0	0	0	0	0	0	0	0	0	0
	Verrucomicrobiae		4491	4079	160	0	0	1610	0	1552	0	3949	15	6043	0	3593	52	6853	8	3794	6	7212	14	3822	0	5783	171	3482	10
		Environmental samples	0	10	0	0	0	0	0	0	0	0	0	0	0	0	0	11	0	0	0	0	0	0	0	0	0	0	0
		Verrucomicrobiales	4491	4069	160	0	0	1610	0	1552	0	3947	15	6042	0	3591	52	6842	8	3793	6	7207	14	3821	0	5781	171	3481	10
Acidobacteria			889	284	1056	0	0	177	0	129	0	368	9	320	19	801	0	290	8	232	6	529	8	229	0	1414	232	386	25
		Environmental samples	258	147	10	0	0	34	0	37	0	96	0	65	0	122	0	94	0	73	0	182	0	131	0	434	0	243	0
		Unclasified_Acidobacteria	0	0	103	0	0	6	0	12	0	6	0	0	0	59	0	6	0	7	0	7	0	0	0	7	0	37	0
	Acidobacteriia		161	59	852	0	0	114	0	44	0	218	9	85	19	601	0	157	8	100	6	273	8	79	0	798	214	96	25
		Acidiobacteriales	129	46	816	0	0	89	0	35	0	167	9	70	19	567	0	140	8	57	6	235	8	42	0	462	214	91	25
		Bryobacterales	19	13	36	0	0	25	0	9	0	51	0	15	0	17	0	15	0	43	0	38	0	37	0	335	0	0	0
	Blastocatellia		451	17	30	0	0	7	0	21	0	0	0	0	0	0	0	25	0	34	0	48	0	0	0	130	0	0	0
	Holophagae		12	16	0	0	0	15	0	0	0	23	0	0	0	0	0	0	0	0	0	0	0	0	0	18	18	0	0
		Holophagales	12	16	0	0	0	15	0	0	0	23	0	0	0	0	0	0	0	0	0	0	0	0	0	18	18	0	0
	Vicinamibacteria		0	38	61	0	0	0	0	0	0	12	0	165	0	11	0	0	0	0	0	13	0	7	0	23	0	0	0
Aquificae			66	42	280	14	0	355	6	333	0	65	25	398	20	104	0	53	0	133	0	205	0	40	0	85	36	174	0
	Aquificae		66	42	280	14	0	355	6	333	0	65	25	398	20	104	0	53	0	133	0	205	0	40	0	85	36	174	0
		Aquificales	57	40	268	14	0	187	6	330	0	52	25	365	20	99	0	46	0	113	0	204	0	35	0	77	29	163	0
		Desulfurobacteriales	9	0	12	0	0	168	0	0	0	13	0	33	0	0	0	7	0	20	0	0	0	0	0	8	7	10	0
Coprothermobacterota			31	0	20	0	0	20	0	0	0	7	0	0	0	0	0	19	0	15	0	28	0	11	0	98	0	19	0
	Coprothermobacteria		31	0	20	0	0	20	0	0	0	7	0	0	0	0	0	19	0	15	0	28	0	11	0	98	0	19	0
		Coprotermobacterales	31	0	20	0	0	20	0	0	0	7	0	0	0	0	0	19	0	15	0	28	0	11	0	98	0	19	0
Calditrichaeota			12	10	161	0	0	8	0	0	0	26	0	11	0	16	0	7	0	13	0	0	0	26	0	10	0	0	0
	Calditrichae		12	10	161	0	0	8	0	0	0	26	0	11	0	16	0	7	0	13	0	0	0	26	0	10	0	0	0
		Calditrichales	12	10	161	0	0	8	0	0	0	26	0	11	0	16	0	7	0	13	0	0	0	26	0	10	0	0	0
Chrysiogenetes			0	0	540	0	0	0	0	11	0	0	0	0	0	7	0	7	0	9	0	0	0	0	0	85	0	7	0
	Chrysiogenetes		0	0	540	0	0	0	0	11	0	0	0	0	0	7	0	7	0	9	0	0	0	0	0	85	0	7	0
		Chrysiogenales	0	0	540	0	0	0	0	11	0	0	0	0	0	7	0	7	0	9	0	0	0	0	0	85	0	7	0
Caldiserica			7	0	6	0	0	96	0	0	0	0	0	0	0	0	0	11	0	0	0	14	0	0	0	27	0	73	0
	Caldisericia		7	0	6	0	0	96	0	0	0	0	0	0	0	0	0	11	0	0	0	14	0	0	0	27	0	73	0
		Caldisericales	7	0	6	0	0	96	0	0	0	0	0	0	0	0	0	11	0	0	0	14	0	0	0	27	0	73	0
Deferribacteres			49	51	143	37	0	38	0	151	0	289	0	1380	0	18	0	261	0	228	0	30	0	36	0	170	0	31	0
	Deferribacteres		49	51	143	37	0	38	0	151	0	289	0	1380	0	18	0	261	0	228	0	30	0	36	0	170	0	31	0
		Deferribacterales	49	51	143	37	0	38	0	151	0	289	0	1380	0	18	0	261	0	228	0	30	0	36	0	170	0	29	0
Dictyoglomi			0	21	147	0	0	7	0	192	0	7	0	30	0	0	0	30	0	88	0	11	0	121	0	35	0	13	0
	Dictyglomia		0	21	147	0	0	7	0	192	0	7	0	30	0	0	0	30	0	88	0	11	0	121	0	35	0	13	0
		Dictyglomales	0	21	147	0	0	7	0	192	0	7	0	30	0	0	0	30	0	88	0	11	0	121	0	35	0	13	0
Elusimicrobia			28	17	162	0	0	38	0	8	0	9	0	10	0	0	0	31	0	13	0	62	0	48	0	69	0	12	0
	Elusimicrobia		6	14	34	0	0	0	0	0	0	6	0	0	0	0	0	14	0	0	0	31	0	20	0	15	0	0	0
		Elusimicrobiales	6	14	34	0	0	0	0	0	0	6	0	0	0	0	0	14	0	0	0	31	0	20	0	15	0	0	0
	Endomicrobia		20	0	24	0	0	34	0	0	0	0	0	7	0	0	0	17	0	0	0	29	0	27	0	48	0	8	0
		Endomicrobiales	20	0	24	0	0	34	0	0	0	0	0	7	0	0	0	17	0	0	0	29	0	27	0	48	0	8	0
Fusobacteria			384	557	1650	221	0	1155	0	1604	0	2642	10	1310	0	162	0	831	6	2849	23	1936	0	3726	0	2015	0	632	0
	Fusobacteriia		384	557	1650	221	0	1155	0	1604	0	2642	10	1310	0	159	0	831	6	2849	23	1936	0	3726	0	2015	0	632	0
		Fusobacteriales	384	557	1650	221	0	1155	0	1604	0	2642	10	1310	0	159	0	831	6	2849	23	1936	0	3726	0	2015	0	632	0
Nitrospirae			592	57	199	35	14	119	0	60	6	76	6	27	6	53	0	94	34	124	33	166	17	84	30	136	49	173	7
		Environmental samples	0	0	0	0	0	0	0	0	0	0	0	0	0	0	0	0	0	0	0	0	0	0	0	44	43	8	7
	Nitrospira		563	57	199	35	14	119	0	59	6	74	6	27	6	49	0	86	34	103	33	94	17	73	30	86	6	165	0
		Nitrospirales	563	57	199	35	14	119	0	59	6	74	6	27	6	49	0	86	34	103	33	94	17	73	30	86	6	165	0
Thermodesulfobacteria			15	10	95	10	0	102	0	44	0	29	0	0	0	29	0	164	0	29	0	268	0	18	0	110	0	104	0
	Thermodesulphobacteria		15	10	95	10	0	102	0	44	0	29	0	0	0	29	0	164	0	27	0	268	0	16	0	110	0	104	0
		Thermosulphobacteriales	15	10	95	10	0	102	0	44	0	29	0	0	0	29	0	164	0	27	0	268	0	16	0	110	0	104	0
Thermotogae			335	180	305	147	0	507	51	126	15	262	27	251	9	191	0	210	16	237	6	425	41	215	35	375	22	351	21
	Thermotogae		335	180	305	147	0	507	51	126	15	262	27	251	9	191	0	210	16	237	6	425	41	215	35	375	22	351	21
		Kosmotogales	122	6	30	7	0	40	0	27	0	50	0	20	9	0	0	49	9	31	0	9	6	11	0	43	6	34	0
		Petrotogales	48	86	178	29	0	36	0	35	0	33	0	71	0	57	0	51	0	27	0	60	0	27	0	68	0	219	0
		Thermotogales	163	86	97	111	0	430	51	64	15	178	27	159	0	130	0	110	7	179	6	355	35	166	35	264	16	98	21
Spirochaetes			5997	21566	1906	416	139	981	151	3017	148	1013	52	1379	12	7537	51	1865	608	1329	292	879	133	1317	219	5028	60	2513	137
	Spirochaetia		5997	21566	1906	416	139	981	151	3017	148	1011	52	1378	12	7535	51	1865	608	1328	292	879	133	1317	219	5027	60	2513	137
		Brachyspirales	3418	18034	233	40	0	267	0	1950	0	439	0	995	0	6835	0	260	0	282	0	211	0	71	0	4396	0	1006	0
		Leptospirales	1632	74	1064	65	0	316	0	807	0	174	0	166	0	132	0	361	0	200	0	193	0	215	0	224	0	504	0
		Spirochaetales	947	3458	609	311	139	398	151	260	148	398	52	217	12	568	51	1244	608	846	292	475	133	1031	219	407	60	1003	137
Synergistetes			37	64	40	36	0	64	42	21	0	31	8	20	0	101	8	39	0	30	0	55	0	30	9	120	14	118	0
	Synergistia		37	64	40	36	0	63	42	21	0	31	8	19	0	101	8	39	0	30	0	55	0	29	9	120	14	118	0
		Synergistales	37	64	40	36	0	63	42	21	0	31	8	19	0	101	8	39	0	30	0	55	0	29	9	120	14	118	0
