# Supplementary material for: Deep viral blood metagenomics reveals extensive anellovirus diversity in healthy humans
Source: Sci Rep. 2021 Mar 25;11:6921. doi: 10.1038/s41598-021-86427-4 (PMC7994813; doi:10.1038/s41598-021-86427-4)
Supplement: Supplementary file 5 — Supplementary Information 5. [file 41598_2021_86427_MOESM5_ESM.xlsx]

## Sheet: Hoja1
			C00	C01	C02	P01		P02		P03		P04		P05		P06		P07		P08		P09		P10		P11		P12
			centrifuge	centrifuge	centrifuge	centrifuge	recentrifuge	centrifuge	recentrifuge	centrifuge	recentrifuge	centrifuge	recentrifuge	centrifuge	recentrifuge	centrifuge	recentrifuge	centrifuge	recentrifuge	centrifuge	recentrifuge	centrifuge	recentrifuge	centrifuge	recentrifuge	centrifuge	recentrifuge	centrifuge	recentrifuge
		# Total reads	1899926	1201064	1973727	833862	192322	1914291	125327	986168	127638	1861420	150324	2365134	140469	2645018	35120	1713472	368499	1656478	199882	1986734	536796	1488166	167112	2330488	74803	1876158	74729
		# eukaryotic reads	1305213	716569	1066993	338169	3494	1209077	20435	579543	11319	1187393	17374	1589060	55250	1883216	21598	926946	21102	978169	17671	994690	19963	922082	17401	1596880	39524	1246744	22382
		# Human reads	135640	21867	57642	14363	0	55003	10	26916	0	43516	0	33118	0	48748	6	41209	0	43062	7	34865	0	46055	11	45404	0	47649	0
		# Bacterial reads	316297	187554	582857	55632	1704	237092	4924	120081	3538	230218	8754	355178	55550	328786	4996	181139	6240	191273	5303	215035	5096	169011	5251	349863	8505	224878	4514
		# Viral reads	12232	28520	11004	196650	186621	150287	99801	137174	112316	161974	123987	59589	28489	13626	8271	356307	340835	221895	176018	527783	511685	169780	144249	57918	26212	84438	47399
		PhiX	0	0	0	35755	35744	217	211	0	0	0	0	0	11	0	8	0	0	0	0	0	0	0	0	0	0	0	0
		Vaccinia	0	0	0	2148	2147	0	0	0	0	0	0	0	0	0	0	0	0	0	0	0	0	0	0	0	0	0	0
		VSV	0	0	0	0	0	4486	4481	0	0	0	0	0	0	0	0	0	0	0	0	0	0	0	0	0	0	0	0
		MS2	0	0	0	0	0	73	73	0	0	0	0	0	0	0	0	0	0	0	0	0	0	0	0	0	0	0	0
		Anelloviridae	0	17	8	147618	147618	126117	93930	117659	111188	139537	122128	17461	11187	7882	6132	339778	339778	188955	171517	493302	493302	155854	140398	29247	25269	60981	44321
		Environmental samples	3820	2189	3215	1916	0	9220	0	1801	0	3867	0	3438	0	2049	0	7563	0	3933	11	4176	0	6051	2354	5005	13	3300	0
		CRESS viruses	3502	22902	53	3591	0	5717	0	14002	0	8427	0	16156	0	214	0	2837	0	5149	0	5369	0	877	0	5939	0	1718	0
		Circovirus-like virus	0	56	10	0	0	0	0	0	0	95	0	42	0	0	0	0	0	0	0	12	0	113	0	29	0	0
		Others (unclassified viruses)	278	854	1411	1869	49	489	32	663	131	1068	173	1306	9	537	118	954	70	1435	366	2885	337	970	62	7048	158	575	59
		Alphasatellitidae	24	10	0	0	0	0	0	6	0	0	0	9	0	0	0	0	0	0	0	0	0	0	0	168	0	100	0
		Ampullaviridae	0	0	0	0	0	0	0	0	0	17	17	0	0	0	0	0	0	0	0	0	0	0	0	0	0	0	0
		Baculoviridae	215	11	61	326	323	24	8	493	480	12	0	10	0	33	14	10	0	24	0	155	96	134	125	200	184	173	146
		Bicaudaviridae	0	0	0	138	138	0	0	0	0	0	0	0	0	0	0	0	0	0	0	0	0	0	0	0	0	0	0
		Hytrosaviridae	0	0	7	0	0	0	0	0	0	0	0	0	0	0	0	0	0	0	0	0	0	27	0	0	0	0	0
		Nimaviridae	0	0	0	0	0	7	7	0	0	0	0	0	0	0	0	0	0	0	0	0	0	0	0	0	0	0	0
		Nudiviridae	0	0	0	0	0	0	0	0	0	0	0	0	0	36	36	0	0	0	0	0	0	0	0	0	0	0	0
		Polydnaviridae	11	0	26	44	40	0	0	7	0	0	0	10434	10431	0	0	6	0	310	266	0	0	0	0	17	6	0	0
		Tolecusatellitidae	32	0	0	0	0	0	0	0	0	0	0	0	0	0	0	0	0	23	0	0	0	0	0	0	0	0	0
Duplodnaviria
	Caudovirales		812	298	2593	317	211	650	216	543	275	674	293	894	639	302	109	594	372	1326	514	918	705	670	467	396	128	1602	872
		Ackermannviridae	512	0	6	0	0	0	0	0	0	0	0	0	0	0	0	0	0	212	0	0	0	0	0	6	0	7	0
		Herelleviridae	0	18	47	85	83	10	0	6	0	37	31	202	195	20	10	40	33	26	13	119	99	7	0	18	6	400	387
		Myoviridae	212	159	900	190	128	207	72	426	212	546	246	465	275	145	36	296	142	415	255	650	552	596	461	220	90	1084	451
		Podoviridae	9	22	223	8	0	139	123	62	49	19	0	56	35	42	28	9	0	399	43	16	0	14	0	28	7	33	6
		Siphoviridae	71	99	1409	30	0	272	21	39	14	67	16	169	134	91	35	239	197	268	203	123	54	45	6	102	25	74	28
	Herpesvirales		198	25	105	19	15	16	0	29	18	88	64	13	0	193	60	61	47	26	6	47	20	22	0	65	33	56	38
		Alloherpesviridae	0	0	8	0	0	0	0	0	0	0	0	0	0	0	0	0	0	0	0	0	0	0	0	0	0	0	0
		Herpesviridae	198	24	91	19	15	15	0	29	18	84	64	13	0	188	60	58	47	26	6	44	20	19	0	62	33	55	38
Riboviria
		Astroviridae	0	0	7	0	0	0	0	0	0	7	6	0	0	0	0	0	0	0	0	6	0	0	0	0	0	0	0
		Flaviviridae	43	0	120	51	29	182	137	0	0	13	0	48	27	8	0	27	0	14	0	16406	16313	12	0	43	12	41	26
		Narnaviridae	0	0	0	0	0	0	0	0	0	6	6	0	0	0	0	0	0	9	9	0	0	0	0	0	0	0	0
		Nodaviridae	0	0	6	0	0	0	0	0	0	0	0	0	0	0	0	0	0	0	0	0	0	0	0	0	0	0	0
		Orthomyxoviridae	11	7	95	36	0	6	0	6	0	28	0	240	233	10	0	0	0	12	0	22	0	19	0	19	0	319	0
		Partitiviridae	0	0	96	0	0	0	0	0	0	0	0	0	0	0	0	0	0	0	0	0	0	0	0	0	0	0	0
		Potyviridae	15	113	20	0	0	23	20	48	46	11	0	43	39	0	0	15	7	55	49	149	92	10	0	10	0	16	6
		Reoviridae	42	66	67	6	0	141	49	53	0	48	0	86	13	1652	1610	135	0	76	10	41	0	709	664	117	6	100	53
		Tombusviridae	0	0	6	0	0	0	0	0	0	0	0	0	0	0	0	0	0	9	8	0	0	0	0	112	110	0	0
	Bunyavirales		14	9	153	83	79	92	0	56	50	72	58	25	18	18	8	30	14	160	149	96	59	20	0	24	7	96	64
		Arenaviridae	7	0	87	0	0	81	0	0	0	30	29	10	8	0	0	0	0	10	8	0	0	0	0	0	0	11	0
		Hantaviridae	0	0	0	0	0	0	0	23	23	0	0	0	0	0	0	6	6	0	0	10	10	0	0	0	0	0	0
		Nairoviridae	0	6	0	0	0	0	0	0	0	0	0	0	0	0	0	0	0	0	0	0	0	0	0	12	7	0	0
		Peribunyaviridae	0	0	29	80	79	0	0	0	0	16	10	10	10	9	8	8	0	127	127	25	0	9	0	0	0	41	37
		Phenuiviridae	0	0	19	0	0	0	0	27	27	21	19	0	0	0	0	9	8	0	0	40	37	0	0	0	0	28	27
		Tospoviridae	0	0	13	0	0	0	0	0	0	0	0	0	0	0	0	0	0	0	0	0	0	0	0	0	0	7	0
	Ghabrivirales		0	0	145	0	0	0	0	0	0	0	0	0	0	27	27	0	0	82	80	0	0	9	9	0	0	0	0
		Chrysoviridae	0	0	0	0	0	0	0	0	0	0	0	0	0	27	27	0	0	0	0	0	0	9	9	0	0	0	0
		Totiviridae	0	0	145	0	0	0	0	0	0	0	0	0	0	0	0	0	0	82	80	0	0	0	0	0	0	0	0
	Hepelivirales		0	0	0	13	13	0	0	0	0	25	25	0	0	0	0	0	0	0	0	10	10	0	0	0	0	0	0
		Benyviridae	0	0	0	0	0	0	0	0	0	0	0	0	0	0	0	0	0	0	0	10	10	0	0	0	0	0	0
		Hepeviridae	0	0	0	13	13	0	0	0	0	25	25	0	0	0	0	0	0	0	0	0	0	0	0	0	0	0	0
	Martellivirales		0	55	105	0	0	0	0	0	0	0	0	15	15	6	0	7	6	0	0	0	0	0	0	0	0	0	0
		Bromoviridae	0	55	89	0	0	0	0	0	0	0	0	0	0	0	0	7	6	0	0	0	0	0	0	0	0	0	0
		Closteroviridae	0	0	16	0	0	0	0	0	0	0	0	0	0	6	0	0	0	0	0	0	0	0	0	0	0	0	0
		Endornaviridae	0	0	0	0	0	0	0	0	0	0	0	15	15	0	0	0	0	0	0	0	0	0	0	0	0	0	0
	Mononegavirales		15	32	105	17	0	0	0	23	0	81	0	36	6	35	0	59	38	100	39	99	31	11	0	15	0	27	0
		Nyamiviridae	0	0	0	0	0	0	0	0	0	0	0	0	0	0	0	0	0	20	20	0	0	0	0	0	0	0	0
		Paramyxoviridae	11	0	42	6	0	0	0	0	0	73	0	27	0	29	0	15	0	28	0	58	0	10	0	8	0	12	0
		Pneumoviridae	0	7	8	0	0	0	0	8	0	0	0	0	0	0	0	0	0	25	0	0	0	0	0	0	0	0	0
		Rhabdoviridae	0	21	49	6	0	0	0	11	0	0	0	7	6	0	0	43	38	26	19	36	31	0	0	6	0	10	0
	Nidovirales		6	48	53	0	0	32	0	7	0	14	0	9	0	8	0	140	24	37	20	52	7	18	12	20	12	6	0
		Arteriviridae	0	13	9	0	0	0	0	0	0	8	0	0	0	0	0	0	0	0	0	0	0	0	0	0	0	0	0
		Coronaviridae	0	12	40	0	0	26	0	6	0	6	0	0	0	0	0	58	24	35	20	11	7	15	12	15	12	0	0
	Picornavirales		54	27	282	118	107	156	90	45	7	1028	973	78	10	175	89	225	179	502	457	126	99	49	7	118	48	634	536
		Caliciviridae	0	0	0	0	0	13	13	7	7	9	9	0	0	12	12	13	13	9	9	0	9	7	7	11	11	509	509
		Dicistroviridae	0	0	9	0	0	0	0	0	0	0	0	0	0	0	0	0	0	0	0	0	0	0	0	0	0	0	0
		Iflaviridae	7	0	11	0	0	6	0	0	0	0	0	8	0	0	0	0	0	0	0	0	0	0	0	14	0	56	0
		Marnaviridae	0	0	141	0	0	0	0	0	0	0	0	0	0	0	0	0	0	0	0	0	0	0	0	0	0	0	0
		Picornaviridae	42	25	114	116	107	135	77	28	0	55	9	52	0	139	62	199	166	58	23	34	14	35	0	49	0	38	7
		Polycipiviridae	0	0	0	0	0	0	0	0	0	0	0	0	0	0	0	0	0	0	0	0	0	0	0	37	37	0	0
		Secoviridae	0	0	0	0	0	0	0	0	0	18	18	0	0	9	9	0	0	0	0	76	76	0	0	0	0	0	0
	Ortervirales		155	70	676	162	55	279	0	282	0	252	0	61	0	92	11	270	38	710	263	619	10	290	13	131	0	130	24
		Caulimoviridae	0	0	0	0	0	0	0	0	0	0	0	0	0	0	0	13	13	0	0	0	0	13	13	0	0	9	9
		Retroviridae	153	70	675	162	55	276	0	281	0	250	0	61	0	91	11	257	25	705	263	618	10	277	0	129	0	121	15
	Tymovirales		20	0	10	0	0	0	0	12	0	0	0	6	0	0	0	0	0	0	0	182	175	6	0	8	0	0	0
		Alphaflexiviridae	0	0	0	0	0	0	0	0	0	0	0	0	0	0	0	0	0	0	0	175	175	0	0	0	0	0	0
		Betaflexiviridae	13	0	8	0	0	0	0	12	0	0	0	6	0	0	0	0	0	0	0	7	0	0	0	6	0	0	0
Varidnaviria
		Adenoviridae	0	6	8	13	0	0	0	0	0	9	8	0	0	0	0	0	0	0	0	0	0	0	0	14	12	0	0
		Ascoviridae	0	0	0	0	0	0	0	0	0	0	0	5575	5575	0	0	0	0	0	0	0	0	0	0	7	7	0	0
		Asfarviridae	0	0	7	0	0	0	0	47	0	0	0	0	0	0	0	0	0	0	0	0	0	0	0	26	0	6	0
		Iridoviridae	0	0	82	6	0	0	0	10	6	7	0	0	0	0	0	23	18	10	0	66	26	14	0	26	6	15	0
		Marseilleviridae	6	0	40	0	0	34	23	36	28	6	0	0	0	0	0	7	0	0	0	63	50	8	0	0	0	0	0
		Mimiviridae	369	246	542	202	8	117	8	94	0	137	44	1237	92	187	6	411	169	331	48	156	15	111	0	199	20	136	46
		Phycodnaviridae	32	85	499	45	0	336	246	18	11	54	32	25	16	72	12	66	51	51	0	26	0	16	0	95	8	435	22
		Poxviridae (no Vaccinia)	20	19	92	0	0	7	0	94	7	34	22	125	121	19	7	20	0	67	15	154	146	8	0	108	66	1107	1068
Monodnaviria
		Circoviridae	2242	1201	0	1486	37	228	0	597	0	4368	0	1008	0	36	0	321	0	695	0	1410	17	251	0	8377	107	9141	6
		Geminiviridae	18	0	38	0	0	0	0	0	0	0	0	0	0	0	0	10	0	12	9	15	12	0	0	0	0	13	10
		Genomoviridae	0	0	0	0	0	227	227	0	0	0	0	0	0	0	0	0	0	0	0	0	0	0	0	0	0	0	0
		Inoviridae	0	0	0	0	0	0	0	0	0	10	10	0	0	0	0	0	0	0	0	0	0	0	0	0	0	0	0
		Microviridae	160	0	76	0	0	0	0	344	60	127	0	187	11	15	8	30	0	17194	2146	33	0	37	23	22	0	2691	0
		Nanoviridae	0	0	6	0	0	0	0	0	0	0	0	0	0	0	0	0	0	0	0	60	36	106	105	6	0	0	0
		Papillomaviridae	43	0	52	78	0	15	6	21	0	6	0	14	0	12	0	24	0	14	8	0	0	13	0	27	0	0	0
		Parvoviridae	0	18	20	8	8	0	0	10	9	0	0	0	0	0	0	0	0	0	0	0	0	12	10	0	0	0	0
		Polyomaviridae	0	0	22	0	0	0	0	0	0	0	0	0	0	19	0	0	0	12	0	0	0	0	0	15	0	0	0
		Smacoviridae	0	0	0	0	0	0	0	0	0	0	0	0	0	24	24	24	24	0	0	0	0	0	0	0	0	0	0
