# Supplementary material for: Deep viral blood metagenomics reveals extensive anellovirus diversity in healthy humans
Source: Sci Rep. 2021 Mar 25;11:6921. doi: 10.1038/s41598-021-86427-4 (PMC7994813; doi:10.1038/s41598-021-86427-4)
Supplement: Supplementary file 6 — Supplementary Information 6. [file 41598_2021_86427_MOESM6_ESM.xlsx]

## Sheet: Hoja1
Isolate/contig name	Contig length (nt)	Average coverage depth	ORF1 size (aa)	Accession number	Genus
P1-c1	3687	240.309	765	MW455345	TTV
P1-c2	3569	291.581	745	MW455346	TTV
P1-c3	3487	34.0083	757	MW455347	TTV
P1-c4	3243	20.2063	772	MW455348	TTV
P1-c5	3154	96.1287	735	MW455349	TTV
P1-c6	3120	134.93	756	MW455350	TTV
P1-c7	3108	23.518	775	MW455351	TTV
P1-c8	3091	42.7156	768	MW455352	TTV
P1-c10	2987	10.2367	752	MW455353	TTV
P1-c12*	2894	371.787	675	MW455354	TTMV
P1-c13	2955	27.2267	762	MW455355	TTV
P1-c14	2947	43.7906	732	MW455356	TTV
P1-c15*	2859	3300.13	650	MW455357	TTMV
P1-c16*	2853	943.285	654	MW455358	TTMV
P1-c17	2926	34.0735	738	MW455359	TTV
P1-c18	2887	22.5099	739	MW455360	TTV
P1-c19	2555	15.8802	682	MW455361	TTMDV
P1-c20**	2289	47.0647	635	MW455451	TTV
P1-c21**	2257	4.432	732	MW455452	TTV
P1-c22**	2051	319.279	596	MW455453	TTMV
P1-c23	3092	506.749	652	MW455362	TTMDV
P1-c24*	2912	140.634	660	MW455363	TTMV
P1-c25*	2897	297.989	656	MW455364	TTMV
P1-c26	2576	55.8393	661	MW455365	TTMDV
P1-c27	2572	2763.91	659	MW455366	TTMDV
P2-c2	3175	106.019	736	MW455367	TTV
P2-c3	3169	78.7381	746	MW455368	TTV
P2-c4	3074	25.2193	740	MW455369	TTV
P2-c5	3051	54.7512	739	MW455370	TTV
P2-c6	3001	30.4858	767	MW455371	TTV
P2-c7	2904	69.9969	732	MW455372	TTV
P2-c8	2567	105.026	669	MW455373	TTMDV
P2-c9**	2379	3.3522	670	MW455454	TTV
P2-c10**	2341	6.082	677	MW455455	TTV
P3-c1	3160	23.1161	743	MW455374	TTV
P3-c2	3125	63.8902	731	MW455375	TTV
P3-c3	3022	8.9917	771	MW455376	TTV
P3-c4*	2885	21.6344	652	MW455377	TTMV
P3-c5	2796	82.0068	665	MW455378	TTMDV
P3-c6	3309	310.906	746	MW455379	TTV
P3-c7	3215	37.2613	756	MW455380	TTV
P3-c8*	2989	1540.48	673	MW455381	TTMV
P3-c9*	2810	256.647	653	MW455382	TTMV
P4-c1	3709	75.4513	739	MW455383	TTV
P4-c2	2968	75.4383	741	MW455384	TTV
P4-c3	2865	8.0377	732	MW455385	TTV
P4-c4*	2777	57.595	634	MW455386	TTMV
P5-c1	3235	92.4083	762	MW455387	TTV
P5-c2	2241	4.8675	676	MW455388	TTMV
P6-c1	3826	153.441	781	MW455389	TTV
P6-c2	3135	19.9761	786	MW455390	TTV
P6-c3*	2839	378.417	659	MW455391	TTMV
P7-c1	3328	71.9973	755	MW455392	TTV
P7-c2	3280	829.081	758	MW455393	TTV
P7-c3	3268	322.59	676	MW455394	TTMDV
P7-c4	3243	121.334	769	MW455395	TTV
P7-c5	3081	100.968	767	MW455396	TTV
P7-c6	3065	73.8623	755	MW455397	TTV
P7-c7	3042	1148.61	625	MW455398	TTMV
P7-c8	2987	70.7513	761	MW455399	TTV
P7-c9	2958	455.312	743	MW455400	TTV
P7-c10	2950	130.671	745	MW455401	TTV
P7-c12*	2854	331.472	667	MW455402	TTMV
P7-c14	2785	7.953	680	MW455403	TTMV
P7-c16	2711	66.4334	732	MW455404	TTV
P7-c17	2606	321.715	661	MW455405	TTMDV
P7-c18	2557	232.975	661	MW455406	TTMDV
P7-c19	2550	186.351	662	MW455407	TTMDV
P7-c20*	2098	12.337	653	MW455408	TTMDV
P7-c21*	2866	485.289	653	MW455409	TTMV
P7-c22	2915	1747.01	665	MW455410	TTMDV
P7-c23*	2837	2290.58	659	MW455411	TTMV
P7-c24	2634	392.271	659	MW455412	TTMDV
P7-c25	2565	119.005	666	MW455413	TTMDV
P8-c1	3215	166.429	756	MW455414	TTV
P8-c2	3201	73.0262	763	MW455415	TTV
P8-c3	3181	42.2707	767	MW455416	TTV
P8-c4	3134	6.3912	751	MW455417	TTV
P8-c5	3075	112.877	782	MW455418	TTV
P8-c6*	2988	32.4356	668	MW455419	TTMV
P8-c8	3013	51.6326	780	MW455420	TTV
P8-c9	3000	75.8087	743	MW455421	TTV
P8-c10	2988	100.162	754	MW455422	TTV
P8-c13	2927	53.2528	739	MW455423	TTV
P8-c16*	2810	139.112	653	MW455424	TTMV
P8-c17*	2810	459.024	642	MW455425	TTMV
P8-c18	2546	29.3645	667	MW455426	TTMDV
P8-c20**	2252	277.18	613	MW455456	TTV
P8-c21**	2146	30.3495	603	MW455457	TTMV
P8-c22*	2947	468.969	666	MW455427	TTMV
P8-c23*	2860	139.781	548	MW455428	TTMV
P8-c24*	2851	35.5219	663	MW455429	TTMV
P8-c25*	2848	383.535	659	MW455430	TTMV
P8-c26*	2824	127.71	646	MW455431	TTMV
P9-c1	3763	114.029	766	MW455432	TTV
P9-c2	3130	12.9438	733	MW455433	TTV
P9-c3	3057	199.41	660	MW455434	TTMV
P9-c4	2996	38.0991	756	MW455435	TTV
P9-c5	2475	19.6696	659	MW455436	TTMDV
P9-c6	2881	27.8532	765	MW455437	TTV
P10-c2	3717	155.836	739	MW455438	TTV
P10-c3	3655	176.082	733	MW455439	TTV
P10-c4	3195	37.4729	752	MW455440	TTV
P10-c5	3191	66.031	766	MW455441	TTV
P10-c6	2961	29.926	743	MW455442	TTV
P10-c7	2926	41.2266	731	MW455443	TTV
P10-c8*	2779	127.416	642	MW455444	TTMV
P10-c9	2874	36.1566	673	MW455445	TTMV
P11-c1	3160	51.7165	642	MW455446	TTV
P11-c2	3088	16.3135	786	MW455447	TTV
P12-c1	3741	72.2801	739	MW455448	TTV
P12-c2	3007	39.5653	757	MW455449	TTV
P12-c3	2568	13.6301	666	MW455450	TTMDV
P12-c4**	1806	41.758	518	MW455458	TTV
*complete genome
**partial ORF1
