# Supplementary material for: Deep viral blood metagenomics reveals extensive anellovirus diversity in healthy humans
Source: Sci Rep. 2021 Mar 25;11:6921. doi: 10.1038/s41598-021-86427-4 (PMC7994813; doi:10.1038/s41598-021-86427-4)
Supplement: Supplementary file 12 — Supplementary Information 12. [file 41598_2021_86427_MOESM12_ESM.xlsx]

## Sheet: Hoja1
Pool	Sex	Age
P1	M	NA
	M	NA
	M	NA
	M	NA
	M	NA
	M	NA
	F	NA
	F	NA
	F	NA
	F	NA
P2	M	53
	M	45
	M	43
	M	56
	M	36
	M	31
	M	37
	M	19
	M	53
	M	54
P3	M	56
	M	44
	M	41
	M	51
	M	58
	M	32
	M	54
	F	60
	F	45
	M	40
P4	F	21
	M	20
	F	55
	M	32
	F	38
	M	18
	F	18
	M	19
	F	18
	F	19
P5	F	18
	F	19
	F	18
	F	18
	F	18
	F	18
	F	19
	M	34
	M	31
	F	26
P6	F	43
	F	23
	M	23
	F	58
	M	26
	M	30
	F	18
	F	24
	F	19
	F	46
P7	F	47
	F	59
	F	55
	M	50
	F	54
	M	29
	F	55
	M	42
	F	45
	M	57
P8	M	57
	F	34
	M	55
	M	43
	M	32
	M	46
	M	53
	F	56
	M	24
	M	63
P9	M	57
	F	31
	M	45
	F	23
	F	43
	F	31
	M	38
	F	55
	M	57
	M	NA
P10	M	51
	M	48
	M	46
	M	51
	F	55
	F	49
	F	48
	F	59
	F	47
	M	NA
P11	M	31
	F	23
	M	51
	F	24
	M	42
	M	42
	M	39
	F	42
	M	54
	F	53
P12	F	59
	F	56
	F	42
	M	60
	F	51
	F	50
	F	53
	F	52
	F	54
	F	50
NA: Not available
